# Supplementary material for: Heterologous Expression of the Antiviral Lectin Griffithsin in Probiotic Saccharomyces boulardii and In Vitro Characterization of Its Properties
Source: Microorganisms. 2024 Nov 25;12(12):2414. doi: 10.3390/microorganisms12122414 (PMC11678560; doi:10.3390/microorganisms12122414)
Supplement: Supplementary file 1 [file microorganisms-12-02414-s001.zip]

Archive with 1 entries (1 files):
- microorganisms-3256918-supplementary.pdf
